# Supplementary material for: Effects of Roughage on the Lipid and Volatile-Organic-Compound Profiles of Donkey Milk
Source: Foods. 2023 Jun 1;12(11):2231. doi: 10.3390/foods12112231 (PMC10252442; doi:10.3390/foods12112231)
Supplement: Supplementary file 1 [file foods-12-02231-s001.zip]

Archive with 1 entries (1 files):
- foods-2416170-supplementary.pdf
